# Supplementary material for: Bringing the commercial determinants of health out of the shadows: a review of how the commercial determinants are represented in conceptual frameworks
Source: Eur J Public Health. 2020 Jan 18;30(4):660–4. doi: 10.1093/eurpub/ckz197 (PMC7445044; doi:10.1093/eurpub/ckz197)
Supplement: ckz197_Supplementary_Data [file ckz197_supplementary_data.zip]

Archive with 2 entries (2 files):
- ejph-2019-07-om-0571-File002.docx
- ejph-2019-07-om-0571-File003.docx
